# Supplementary material for: Revision of the species composition and distribution of Turkish sand flies using DNA barcodes
Source: Parasit Vectors. 2019 Aug 22;12:410. doi: 10.1186/s13071-019-3669-3 (PMC6704649; doi:10.1186/s13071-019-3669-3)
Supplement: Supplementary file 1 — Additional file 1: Table S1. Information regarding the sand fly collection sites and the number of traps used in each locality. [file 13071_2019_3669_MOESM1_ESM.xls]

## Sheet: Table S1
Additional file 1: Table S1. Information regarding the sand fly collection sites and the number of traps used in each locality.
BIOGEOGRAPHIC REGION	PROVINCE	LOCALITY	TRAP NO.	LATITUDE	LONGITUDE	ALTITUDE
BLACK SEA	ARTVIN	BOYALI	1	41.132	42.142	1425
			2	41.122	42.107	958
			3	41.121	42.107	970
		CAMILI	1	41.479	41.903	448
			2	41.479	41.903	448
			3	41.478	41.9	419
		TEKKALE	1	40.782	41.499	425
			2	40.782	41.504	425
			3	40.782	41.504	425
			4	40.785	41.499	720
			5	40.785	41.499	720
	RIZE	YENIKOY	1	41.25	41.119	130
			2	41.245	41.122	137
			3	41.241	41.123	251
		ASLANDERE	1	41.254	41.247	233
		YENIYOL	1	41.227	41.092	271
			2	41.228	41.099	178
			3	41.228	41.099	178
			4	41.233	41.097	100
			5	41.225	41.094	139
		ISIKLI	1	41.204	41.038	113
			2	41.203	41.04	113
			3	41.203	41.043	125
		AKKAYA	1	41.134	41.018	286
			2	41.135	41.018	118
		KOPRUKOY	1	41.157	40.909	154
			2	41.157	40.909	154
		MALTEPE	1	41.056	40.745	66
			2	41.056	40.747	87
		DEREPAZARI	1	41.021	40.418	116
		YANIKTAS	1	41.021	40.408	201
			2	41.021	40.408	191
			3	41.017	40.407	230
	SAMSUN	KOSELI	1	41.462	41.979	144
			2	41.107	41.958	131
			3	41.48	41.971	133
		YAYLAKOY	1	41.044	36.814	469
		CICEK	1	41.065	36.825	295
			2	41.064	36.823	330
			3	41.063	36.822	332
			4	41.061	36.823	359
		KAVAK	1	41.091	36.041	651
		KARGA	1	41.111	36.06	800
		HACILI	1	41.093	36.069	740
			2	41.093	36.068	738
		DURA	1	41.063	36.032	591
			2	41.061	36.031	601
			3	41.061	36.03	597
			4	41.06	36.032	600
	SINOP	AKCAKOSE	1	41.567	35.295	452
			2	41.567	35.293	447
			3	41.566	35.293	456
		UCPINAR	1	41.574	35.31	755
	KARABUK	BELEN	1	41.165	32.615	400
		NEBIOGLU	1	41.456	32.687	328
		TAYYIP	1	41.49	32.658	399
	SAKARYA	COBANSAYFAN	1	41.017	30.904	153
		HIZAR	1	41.05	30.857	26
		KANCALAR	1	41.084	30.554	54
			2	41.084	30.554	54
	KIRKLARELI	HAMIDIYE	1	41.662	27.978	123
	CANKIRI	HACILAR	1	40.704	32.973	1296
MEDITERRANEAN	TEKIRDAG	IZGAR	1	40.861	26.807	158
			2	40.861	26.807	158
			3	40.861	26.805	211
		YENIMUHACIR	1	40.856	26.691	118
			2	40.855	26.694	124
	EDIRNE	TURPCULAR	1	40.943	26.433	37
		ALIC	1	41.064	26.651	35
			2	41.064	26.652	127
			3	41.063	26.653	112
			4	41.063	26.651	128
		TURKOBASI	1	41.092	26.609	37
			2	41.095	26.608	34
		GAZIHALIL	1	41.06	26.686	126
			2	41.061	26.686	137
			3	41.058	26.688	153
			4	41.06	26.684	140
		BASAGIL	1	41.266	26.799	139
			2	41.266	26.798	85
		COPKOY	1	41.221	26.821	96
			2	41.223	26.817	85
			3	41.226	26.824	100
		BOSTANLI	1	41.616	26.966	100
			2	41.615	26.966	101
			3	41.616	26.967	63
		SARIDANISMENT	1	41.866	26.83	303
			2	41.867	26.831	313
		HAMZABEYLI	1	41.966	26.642	376
			2	41.966	26.642	376
			3	41.967	26.644	391
	BURSA	GELEMIC	1	39.892	29.272	804
			2	39.892	29.273	806
		DAVUTLAR	1	39.815	29.28	879
			2	39.816	29.278	872
		GUNDOGDU	1	40.334	29.028	353
			2	40.336	29.028	353
			1	40.177	29.175	337
			2	40.177	29.175	337
			3	40.18	29.176	310
		HAMAMLIKIZIK	1	40.176	29.185	289
			2	40.175	29.189	334
		DOGANYURDU	1	40.051	29.44	537
			2	40.052	29.441	550
		YAGMURLU	1	40.19	29.404	486
			2	40.191	29.404	453
			3	40.191	29.405	472
	IZMIR	KARABURUN	1	38.638	26.513	55
		SEFERIHISAR	1	38.196	26.833	27
	AYDIN	AKBUK	1	37,400	27,440	48
			2	37,398	27,452	110
			3	37.398	27.442	46
			4	37,394	27,462	136
			5	37.38	27.435	12
		DENIZKOY	1	37.413	27.361	52
	ANTALYA	BELENDI	1	36.2	29.698	471
			2	36.199	29.696	473
			3	36.198	29.696	470
			4	36.198	29.698	472
			5	36.199	29.699	472
		GOKCEOREN	1	36.244	29.548	853
		DIKMEN	1	36.829	31.45	34
		BUCAKSIHLAR	1	36.854	31.47	41
	MERSIN	BARABANLI	1	36.658	33.423	265
		FAKIRCA	1	36.667	33.385	208
		KELTCE	1	36.659	33.473	458
		PALANTEPE	1	36.618	33.445	290
		LIMONLU	1	36.569	34.243	18
		Y.LIMONLU	1	36.571	34.236	48
		BATI SANDAL	1	36.57	34.203	271
		CARIKLAR	1	36.129	32.873	45
		KASDİSLEN	1	36.128	32.872	11
		KOPRUBASI	1	36.115	32.85	36
		SARICAVUS	1	36.105	32.847	42
	ADANA	OTLUK	1	37.303	35.517	216
			2	37.302	35.518	236
			3	37.302	35.518	236
			4	37.303	35.518	228
			5	37.302	35.518	223
			6	37.302	35.527	203
		KOYUNEVI	1	37.289	35.653	103
			2	37.289	35.653	105
			3	37.288	35.65	108
			4	37.29	35.657	98
			5	37.289	35.657	99
		CAMILI	1	37.339	35.611	175
			2	37.342	35.609	178
			3	37.342	35.609	180
			4	37.344	35.611	188
			5	46.342	36.01	178
		TEPECIKOREN	1	37.363	35.618	173
			2	37.366	35.62	161
			3	37.366	35.619	162
			4	37.366	35.619	163
			5	37.365	35.625	159
		DAMYERI	1	37.383	35.632	205
			2	37.384	35.634	201
			3	37.383	35.636	185
			4	37.29	35.657	185
			5	37.289	35.657	187
		ZERDALI	1	37.402	35.632	238
			2	37.406	35.631	257
			3	37.406	35.631	255
			4	37.405	35.632	251
			5	37.406	35.629	263
	HATAY	HACIPASA	1	36.071	36.372	112
		SEBENOBA	1	36.046	36.022	328
	KAHRAMANMARAS	CUHADARLI	1	37.561	36.462	1058
	KONYA	AYDINKISLA	1	37.236	32.373	1362
ANATOLIAN	KONYA	BADEMLI	1	37.647	31.703	1190
		DOGANHISAR	1	38.146	31.677	1134
	ANKARA	YESILOZ	1	40.256	32.26	723
			2	40.256	32.26	723
			3	40.257	32.265	728
			4	40.255	32.264	730
			5	40.255	32.264	730
	YOZGAT	KIRKDILIM	1	40.182	35.466	802
	TOKAT	BUYUKAKOZ	1	40.19	35.516	808
		BUYUKAKOZ	2	40.19	35.516	808
		GUMUSKAS	1	40.231	35.502	929
	SIVAS	KURUAYSE	1	39.2247	37.21	1536
		MANCILIK	1	39.079	37.2102	1516
		MUHURKULAK	1	38.9908	37.0897	1706
	MALATYA	DUMLU	1	38.821	37.976	1289
			2	38.818	37.977	1268
			3	38.818	37.977	1268
		BOGAZGOREN	1	38.886	37.917	1403
			2	38.887	37.917	1405
			3	38.888	37.916	1399
		KOYLUKOYU	1	38.995	37.895	1489
			2	38.995	37.895	1476
			3	38.996	37.896	1466
	ERZINCAN	YUVA	1	39.248	38.511	898
			2	39.248	38.511	898
		GAZI	1	39.754	38.522	1311
			2	39.757	38.521	1311
		BAGISTAS	1	39.438	38.462	873
			2	39.439	38.464	873
		KILIMLI	1	39.67	39.478	1201
			2	39.681	39.491	1153
	IGDIR	PIRLI	1	40.038	43.652	1104
		ZULFIKAR	1	39.993	44.146	851
	KARS	KOTEK	1	40.216	43.014	1284
		CILEHANE	1	40.263	42.952	1608
	MARDIN	BASKAVAK	1	37.567	40.892	787
		PINARDERE	1	37.472	40.832	943
		DEREICI	1	37.55	40.962	935
		SURGUCU	1	37.583	40.736	809
	SANLIURFA	PAMUKLU	1	37,602	39,331	750
	IZMIR			38.638	26.513	55
	IZMIR			38.196	26.833	27
	ANTALYA			36.199	29.699	471
	ANTALYA			36.198	29.699	471
	ANTALYA			36.2	29.696	480
	ANTALYA			36.199	29.696	485
	ANTALYA			36.198	29.7	488
	ANTALYA			36.238	29.538	843
