# Supplementary material for: Revision of the species composition and distribution of Turkish sand flies using DNA barcodes
Source: Parasit Vectors. 2019 Aug 22;12:410. doi: 10.1186/s13071-019-3669-3 (PMC6704649; doi:10.1186/s13071-019-3669-3)
Supplement: Supplementary file 5 — Additional file 5: Table S2. Interspecific and intraspecific (diagonal line) cox1 sequence divergence based on K2P model obtained for Turkish sand flies. [file 13071_2019_3669_MOESM5_ESM.xls]

## Sheet: Table S2
	Additional file 5: Table S2. Interspecific and intraspecific (diagonal line) cox1 sequence divergence based on K2P model obtained for Turkish sand flies.
		1	2	3	4	5	6	7	8	9	10	11	12	13	14	15	16	17	18	19	20	21	22	23	24	25	26	27	28	29	30	31	32	33
1	P. balcanicus	0.000867379
2	P. brevis	0.124921	0.00854439
3	P. halepensis	0.079252	0.121051	0.00951101
4	Adlerius_sp.	0.132072	0.0370105	0.127751	0.00549238
5	P. kyreniae	0.0555387	0.13267	0.0923344	0.144291	0.00208608
6	P. simici	0.139978	0.0550889	0.144601	0.0608818	0.14923	0.0136624
7	P. kandelakii_lin3	0.13227	0.155413	0.124541	0.149277	0.145836	0.163824	0.00701595
8	P. kandelakii_lin1	0.114601	0.124404	0.117607	0.125305	0.135442	0.131054	0.0793339	0.000486176
9	P. kandelakii_lin2	0.1233	0.127223	0.127438	0.131649	0.139818	0.139259	0.0859378	0.0242006	0
10	P. major_lin2	0.140105	0.163716	0.158818	0.153795	0.175341	0.172258	0.127418	0.116499	0.126832	0.00296467
11	P. major_lin5	0.138786	0.162719	0.158439	0.156461	0.167549	0.160412	0.120077	0.104323	0.11635	0.0571476	0.00643737
12	P. major_lin4	0.146308	0.16198	0.154082	0.158598	0.166185	0.150466	0.136304	0.123638	0.130165	0.0907257	0.0412527	0.00486565
13	P. major_lin1	0.144291	0.1566	0.151951	0.151726	0.165445	0.157777	0.113361	0.10808	0.118998	0.0738734	0.0413596	0.0601729	0.00379137
14	P. major_lin3	0.147395	0.14761	0.15475	0.1412	0.168977	0.153389	0.117864	0.106483	0.110589	0.0664877	0.0532061	0.0790519	0.0594617	0.00182483
15	P. perfiliewi	0.148801	0.154144	0.178517	0.153661	0.161462	0.151845	0.125105	0.122645	0.124427	0.144244	0.13018	0.14327	0.141566	0.141171	0.0113705
16	P. tobbi	0.14563	0.144537	0.151736	0.145024	0.154465	0.145526	0.119591	0.107541	0.109314	0.142406	0.137268	0.137753	0.133215	0.125692	0.0922151	0.0121699
17	P. alexandri_lin2	0.163639	0.177307	0.159092	0.17282	0.193151	0.16011	0.163859	0.176444	0.183309	0.1736	0.171535	0.171705	0.154515	0.16439	0.170204	0.17597	0.00419503
18	P. alexandri_lin1	0.140223	0.141716	0.144916	0.138181	0.16468	0.137046	0.127832	0.139646	0.143924	0.150393	0.148709	0.152089	0.144887	0.129734	0.154146	0.144269	0.075392	n/c
19	P. sergenti_lin1	0.196539	0.167757	0.186349	0.174606	0.191051	0.169826	0.161551	0.179105	0.17074	0.179696	0.184802	0.180596	0.19169	0.179008	0.17774	0.181327	0.172394	0.156129	0.0107442
20	P. sergenti_lin3	0.206337	0.184361	0.184373	0.181732	0.206071	0.183654	0.161308	0.179176	0.176835	0.181769	0.1815	0.183714	0.192218	0.171836	0.197907	0.181299	0.18625	0.168398	0.0501056	0.0022802
21	P. sergenti_lin2	0.194316	0.176392	0.185959	0.176145	0.201387	0.175896	0.161397	0.172411	0.173588	0.184587	0.17683	0.17221	0.191372	0.177979	0.183404	0.171337	0.173752	0.151936	0.0433034	0.0268516	0.00364965
22	P. caucasicus	0.197747	0.173626	0.176473	0.160668	0.206082	0.166843	0.184213	0.17553	0.170872	0.171613	0.194433	0.196011	0.183977	0.172258	0.181518	0.182557	0.183235	0.157382	0.113688	0.125799	0.122761	0
23	P. jacusieli	0.193667	0.170179	0.188923	0.161564	0.216039	0.155108	0.193457	0.181187	0.176898	0.171977	0.19101	0.195349	0.181707	0.174852	0.192442	0.197317	0.183301	0.161034	0.11256	0.125572	0.124102	0.0425953	0.00295632
24	Paraphlebotomus_sp.	0.195354	0.168138	0.178565	0.15528	0.21112	0.164741	0.186995	0.177147	0.17176	0.175132	0.204556	0.201377	0.192325	0.177214	0.182289	0.182643	0.174011	0.150708	0.115476	0.124294	0.121267	0.0368487	0.041921	0.00365133
25	P. papatasi	0.159415	0.171462	0.156242	0.182209	0.17685	0.165292	0.170333	0.168103	0.174687	0.158679	0.156492	0.161365	0.171155	0.165559	0.156107	0.155153	0.151525	0.14465	0.173739	0.192487	0.180923	0.187313	0.184976	0.201493	0.00883937
26	P. killicki	0.12684	0.114867	0.130017	0.10445	0.151074	0.127168	0.122329	0.127098	0.124833	0.159788	0.160217	0.164093	0.165058	0.150797	0.136258	0.121732	0.156401	0.12903	0.192284	0.197684	0.193686	0.168307	0.16973	0.15551	0.144443	0.00202713
27	P. anatolicus	0.142043	0.135162	0.146004	0.133917	0.151027	0.1392	0.129037	0.118483	0.133271	0.173256	0.153483	0.153195	0.161557	0.153971	0.140887	0.142405	0.182305	0.151805	0.180965	0.189485	0.17545	0.185637	0.193569	0.190611	0.174258	0.119475	0.00182211
28	P. economidesi	0.167242	0.153743	0.169869	0.151573	0.175943	0.165032	0.161466	0.164489	0.160043	0.203887	0.197639	0.202037	0.181239	0.185614	0.183698	0.180779	0.204451	0.168986	0.18561	0.206094	0.192775	0.171636	0.17693	0.175554	0.207187	0.132492	0.143136	n/c
29	S. minuta_lin1	0.168973	0.167677	0.187485	0.169685	0.201426	0.15741	0.170215	0.161251	0.168797	0.195061	0.193597	0.196444	0.181482	0.189196	0.178887	0.173149	0.176276	0.17643	0.19398	0.206109	0.196102	0.189683	0.186802	0.187738	0.198502	0.178256	0.167768	0.195498	0.0147426
30	S. minuta_lin3	0.178725	0.180475	0.195969	0.185154	0.209205	0.165648	0.18339	0.16185	0.164265	0.196348	0.189932	0.194586	0.185256	0.195946	0.190326	0.18202	0.181564	0.184926	0.193305	0.213571	0.200195	0.187388	0.176297	0.18662	0.19565	0.18255	0.172221	0.211504	0.0406535	0.00104117
31	S. minuta_lin2	0.185959	0.18695	0.207633	0.185274	0.216218	0.167365	0.180216	0.171316	0.166655	0.19884	0.19708	0.202035	0.192893	0.193622	0.189387	0.183395	0.17875	0.175565	0.195621	0.213002	0.194722	0.199612	0.188937	0.193949	0.19432	0.177901	0.176409	0.211627	0.0409635	0.0304695	0
32	S. dentata_lin1	0.216371	0.205383	0.199499	0.215539	0.224309	0.214265	0.215062	0.189119	0.190966	0.210533	0.215925	0.210901	0.196815	0.21784	0.200671	0.191106	0.199543	0.198818	0.214348	0.231892	0.22791	0.213825	0.217454	0.228381	0.190044	0.193978	0.203402	0.227549	0.177218	0.178773	0.18824	0.0209836
33	S. dentata_lin2	0.215788	0.206658	0.194893	0.215115	0.225258	0.211405	0.219286	0.189798	0.194167	0.211836	0.211511	0.208991	0.202764	0.215667	0.205434	0.188357	0.198705	0.195766	0.220272	0.229667	0.220723	0.207292	0.215863	0.223467	0.181801	0.192166	0.201814	0.223458	0.175274	0.182681	0.186565	0.0366334	0.010179
